# Supplementary material for: Adolescent Binge Alcohol Enhances Early Alzheimer’s Disease Pathology in Adulthood Through Proinflammatory Neuroimmune Activation
Source: Front Pharmacol. 2022 Apr 26;13:884170. doi: 10.3389/fphar.2022.884170 (PMC9086457; doi:10.3389/fphar.2022.884170)
Supplement: Supplementary file 1 [file DataSheet1.zip]

Archive with 6 entries (6 files):
- Revised Supp Fig 1 - Female Cortex.tif
- Revised Supp Fig 2 - Male Data.tif
- Revised Supp Fig 3-Behaviors.tif
- Revised Supp Fig 4 - Baseline Control Levels.tif
- Barnett et al_Additional Data_all data points REVISED.xlsx
- Full Western Blot Gels Revised.pdf
